# Supplementary material for: Effects of Lifestyle Modification and Anti-diabetic Medicine on Prediabetes Progress: A Systematic Review and Meta-Analysis
Source: Front Endocrinol (Lausanne). 2019 Jul 12;10:455. doi: 10.3389/fendo.2019.00455 (PMC6639788; doi:10.3389/fendo.2019.00455)
Supplement: Supplementary Table 1 — Database-appropriate terms and the text words. [file Data_Sheet_1.xlsx]

## Sheet: Additional Table 1
	Table S1: Database-appropriate terms and the text words
	Cochrane	Embase	PubMed
Prediabetes	(prediabetes:ti,ab,kw or “pre‐diabetes”:ti,ab,kw or “pre‐diabetic”:ti,ab,kw or “prediabet*”:ti,ab,kw or(“impaired glucose”:ti,ab,kw and toleran*:ti,ab,kw or stat*:ti,ab,kw orcontrol*:ti,ab,kw or homest*:ti,ab,kw or metab*:ti,ab,kw or regul*:ti,ab,kw) or (“impaired fasting”:ti,ab,kw and (glucose:ti,ab,kw or blood glucose:ti,ab,kw or glycaemi*:ti,ab,kw or glycemi*:ti,ab,kw) or IGT:ti,ab,kw or IFG:t…	`impaired glucose tolerance`/ exp OR (prediabet* or pre diabet*):ab,ti OR `intermediate hyperglyc?emi*`:ab,ti `((impaired fasting adj2 glucose) or IFG or impaired FPG):ab,ti `glucose intolerance`:ab,ti `((impaired glucose adj (tolerance or metabolism)) or IGT)`:ab,ti `((risk or progress* or prevent* or inciden* or conversion or develop* or delay*) adj4 (diabetes or T2D* or NIDDM or “type 2” or“ty…	(((((((((“Prediabetic state”[Mesh]) OR Glucose Intolerance[Mesh]) OR (prediabet* or pre diabet*) [Title/Abstract]) OR (intermediate hyperglycemi*)[Title/Abstract]) OR (impaired fasting ADJ2 glucose) or IFG or impaired FPG) [Title/Abstract]) OR glucose intolerance[Title/Abstract]) OR ((impaired glucose ADJ (tolerance or metabolism)) or IGT) [Title/Abstract]) OR ((risk or progress* or prevent* or i…
Treatments	(“lifestyle intervention”:ti, ab, kw or “lifestyle modification”:ti, ab, kw or “diet”:ti,ab,kw or “nutrient”:ti,ab,kwor “supplement”:ti,ab,kw or “exercise”:ti,ab,kw or “physical activity”:ti,ab,kw or “anti-diabetic drugs”:ti,ab,kw or“metformin”:ti,ab,kw or “acarbose”:ti,ab,kw or “voglibose”:ti,ab,kw or “glitazone”:ti,ab,kw or“rosiglitazone”:ti,ab,kw or “pioglitazone”:ti,ab,kw or “glinides”:ti,ab,…	lifestyle intervention'/exp or 'lifestyle modification'/exp or 'diet' /expor 'nutrient' /exp or 'supplement'/exp or 'exercise' /exp or 'physical activity'/exp, 'anti-diabetic drugs' /exp or 'metformin' /exp or 'acarbose' /exp) or 'voglibose'/exp or 'glitazone'/exp or 'rosiglitazone'/exp or 'pioglitazone'/exp or 'glinides' /exp, 'repaglinide'/exp or 'nateglinide'/exp or 'glipizide'/exp or 'glimipi…	“lifestyle intervention”[Title/Abstract] OR “lifestyle modification”[Title/Abstract] OR “diet”[Title/Abstract] OR “nutrient”[Title/Abstract] OR “supplement”[Title/Abstract] OR “exercise”[Title/Abstract] OR “physical activity”[Title/Abstract] OR “anti-diabetic drugs”[Title/Abstract] OR “metformin”[tiab] or “acarbose”[Title/Abstract] OR “voglibose”[Title/Abstract] OR “glitazone”[Title/Abstract] OR …
Cardiovascular events	"cardiovascular disease":ti,ab,kw or "cardiovascular complication"::ti,ab,kw or "cardiovascular disorder":ti,ab,kw or "cardiovascular mortality":ti,ab,kw or "cardiovascular risk":ti,ab,kw or "cardiovascular event*":ti,ab,kw or "cardiovascular death":ti,ab,kw	cardiovascular disease'/exp OR 'cardiovascular complication':ab,ti OR 'cardiovascular disorder':ab,ti OR 'cardiovascular mortality':ab,ti OR 'cardiovascular risk':ab,ti OR 'cardiovascular event*':ab,ti OR 'cardiovascular death':ab,ti	(((((("Cardiovascular Diseases"[Mesh]) OR cardiovascular complication[Title/Abstract]) OR cardiovascular death[Title/Abstract]) OR cardiovascular event*[Title/Abstract]) OR cardiovascular risk[Title/Abstract]) OR cardiovascular mortality[Title/Abstract]) OR cardiovascular disorder[Title/Abstract]
Randomized controlled trial	(“randomized controlled trial”:ti,ab,kw or “controlled clinical trial”:ti,ab,kw or (“study:ti,ab,kw and (human:ti,ab,kw or subject:ti,ab,kwor “randomized trial”:ti,ab,kw or “clinical observation”:ti,ab,kw)	'randomized controlled trial (topic)' OR 'controlled clinical trial':ab,ti OR 'randomized':ab,ti OR 'placebo':ab,ti OR 'drug therapy':ab,ti OR 'randomly':ab,ti OR 'trial':ab,ti OR 'groups':ab,ti	Randomized Controlled Trial [Publication Type]

## Sheet: Additional Table 2
	Table S2：Description of lifestyle modification
study	year	diet	exercise
Da Qing	1997	(1) BMI<25 kg/m²: (encouraged to consume more vegetables, control their intake of alcohol, and reduce their intake of simple sugars) ①A diet containing 25-30 kcal/kg body wt (105-126 kj/kg); ②55-65% carbohydrate; ③10-15% protein; ④25-30% fat; (2) BMI >25 kg/m²: (accomplished by providing a list to each individual of the recommended daily intake of commonly used foods and a substitution list to al…	Iincrease the amount of leisure physical exercise by at least 1U/day and by 2 U/day if possible for those <50 years of age with no evidence of cardiovascular disease or arthritis. Activities required for one unit of exercise: (1)30min mild exercise eg. slow walking, traveling by bus, shopping, housecleaning; (2)20min moderate exercise eg. faster walking or walking down stairs, cycling, doing heav…
DPP	2002	Follow the Food Guide Pyramid and and the equivalent of a National Cholesterol Education Program Step 1 diet with a healthy lowcalorie, low-fat diet.	Physical activity of moderate intensity (such as brisk walking) for at least 150 minutes per week.
DPS	2001	(1)In total intake of fat to less than 30 percent of energy consumed; (2)In intake of saturated fat to less than 10 percent of energy consumed; (3)An increase in fiber intake to at least 15 g per 1000 kcal.	Moderate exercise for at least 30 minutes per day. Endurance exercise (such as walking, jogging, swimming, aerobic ball games, or skiing) was recommended as a way to increase aerobic capacity and improve cardiorespiratory fitness.
EDIPS	2009	(1)>50% total dietary energy intake from carbohydrate; (2)Reduced total and saturated fat intake with <30% total dietary energyfrom fat; (3)Increased fibre intake; (4)weight loss to achieve BMI <25 kg/m².	Increased physical activity equivalent to accumulating 30 min of moderate aero bic physical activity per day.
FDP	2006	(1)Less than 30% of the daily energy intake from fat; (2)less than 10% of the daily energy intake from saturated fat; (3)fibre intake 15 g/per 1000 kcal or more.	Moderately intense physical activity 30 min per day or more.
IDPP-1	2006	(1)Avoidance of simple sugars and refined carbohydrates; (2)Reduce total fat intake (not to exceed 20 g/day). Restrict use of saturated fat; (3)Include more fibre-rich food – whole grains, legumes, vegetables and fruits.	(1)Continue routine activities: Subjects ①were involved in physical labour ②had to walk or cycle for >30 min/day ③were performing exercises regularly (2)Regularly motivated to walk briskly for at least 30 min each day: Subjects engaged in sedentary or light physical activity.
Kosaka	2005	(1)Reduce the amount of each food by about 10% and recommended consuming a large amount of vegetables (no major deviations in nutrient balance); (2)Consume less of fat foods when fat intake was judged to exceed 50 g; (3)Stop consuming alcoholic beverages or to reduce the amount by half if alcohol intake was judged to be excessive (more than 350 ml of sake, about 50 g alcohol, a day)and consuming …	(1)Moderate exercise, such as walking 30–40 min a day; (2)Use a staircase instead of an elevator or an escalator as much as possible; (3)30min bicycle riding in weekends; (4)Getting off the bus before the destination and walk one bus-stop distance.
Liao	2002	American Heart Association (AHA) step 2 diet ( 30% of total calories as fat, 7% saturated fat, 55% carbohydrate, and 200 mg cholesterol daily)	Endurance exercise for 1 h three times a week, exercise was de signed to attain 50% of heart rate reserve[0.5 (maximum heart rate – heart rate) resting heart rate]resting
Lindahl	2009	Approximately 20% of the energy in the form of fat and had a high fibre content.	Approximately 140 h of scheduled activities. Aerobic physical activity of moderate intensity was performed daily for 2.5 h, e.g. brisk walks, gymnastics, bicycling and swimming.
Saito	2011	Japan Diabetes Society recommendation: (1)Controlling fat intake at 20% to 25% of total energy intake and carbohydrate intake at 55% to 60% of total energy intake; (2)Where necessary, additional intake of dietary fiber, appropriate alcohol consumption ( 23 g/d), and corrective measures for undesirable dietary habits were also set as goals; (3)Practical and feasible goals were proposed to the part…	A common goal for total counts of pedometer steps was set at 70 000 steps per week (10 000 per day). (1)Participants who hoped to do any leisure time physical activity: Gradually increase physical activity to 200 kcal/d (837.2 kJ/d) (mainly by walking more and walking faster); (2)Sedentary or busy participants: Increase daily life physical activity eg. getting off the bus at 1 bus stop prior to t…
Sakane	2011	(1)Decrease the mean percent of energy derived from dietary fat to less than 25%; (2)Restrict daily alcohol consumption to less than 160 kcal; (3)Eat three meals a day and avoid eating late at night.	Increase energy expenditure due to leisure time physical activity (LTPA) by 700 kcal per week
SLIM	2008	Dutch guidelines for a healthy diet (Dutch Nutrition Council): After consideration of a 3-day food diary, every 3 months a skilled dietitian gave personal dietary advice during a 1-h counselling session.	Increase the level of physical activity to at least 30 min a day for at least 5 days a week
Xu	2012	Individualised eating instructions covering concepts, food exchanges and low-glycaemic foods.	Assessment of the current physical activity of the subjects, and recommended moderate exercise, such as walking 30–40 min/d.
Zong	2015	Quantitative nutrition interventions	Intensified lifestyle

## Sheet: Additional Table 3
Table S3: Baseline characteristics of excluded trials
Study	Year	Duration(y)	Inclusion Criteria	Reason
Durbin(1)	2004	2	IGT FBG: 100-125 mg/dl 2hPG: 140-200 mg/dl	Troglitazone was withdrawn.
Jarrett(2)	1979	-	IGT	Phenformin was withdrawn.
Davies(3)	2017	3	People at high risk of diabetes identified through the risk score.	The lifestyle advise didn't meet the criterion of lifestyle modification.
1	Durbin RJ. Thiazolidinedione therapy in the prevention/delay of type 2 diabetes in patients with impaired glucose tolerance and insulin resistance. Diabetes, obesity & metabolism [Internet]. 2004; 6(4):[280-5 pp.]. Available from: http://onlinelibrary.wiley.com/o/cochrane/clcentral/articles/664/CN-00481664/frame.html.
2	Jarrett RJ, Keen H, Fuller JH, McCartney M. Worsening to diabetes in men with impaired glucose tolerance ("borderline diabetes"). Diabetologia [Internet]. 1979; 16:[25-30 pp.]. Available from: http://onlinelibrary.wiley.com/o/cochrane/clcentral/articles/603/CN-01369603/frame.html.
3	Davies M, Gray LJ, Goldby S, Hill S, Yates T, Khunti K. A community-based primary prevention programme for type 2 diabetes in the UK: a cluster randomised controlled trial. Diabetes [Internet]. 2015; 64:[A188 p.]. Available from: http://onlinelibrary.wiley.com/o/cochrane/clcentral/articles/623/CN-01086623/frame.html.
